# Supplementary material for: Bellisotoma, a new genus of Isotomidae from North America (Hexapoda, Collembola)
Source: Zookeys. 2013 Apr 3;(283):7–13. doi: 10.3897/zookeys.283.3277 (PMC3677361; doi:10.3897/zookeys.283.3277)
Supplement: XML Treatment for Bellisotoma [file zookeys.283.3277-treatment1.xml]

<!DOCTYPE tp:taxon-treatment
  PUBLIC "-//TaxonX//DTD Taxonomic Treatment Publishing DTD v0 20100105//EN" "tax-treatment-NSO.dtd">
<tp:taxon-treatment xmlns:tp="http://www.plazi.org/taxpub"><tp:treatment-meta><mixed-citation publication-type="journal"><person-group><name><surname>Soto-Adames</surname><given-names>Felipe N.</given-names></name><name><surname>Giordano</surname><given-names>Rosanna</given-names></name><name><surname>Christiansen</surname><given-names>Kenneth</given-names></name></person-group><article-title>
                    <italic>Bellisotoma</italic>, a new genus of Isotomidae from North America (Hexapoda, Collembola)
                </article-title><source>Zookeys</source><day>3</day><month>4</month><year>2013</year><volume>2013</volume><issue>283</issue><fpage>7</fpage><lpage>13</lpage><pub-id pub-id-type="doi">10.3897/zookeys.283.3277</pub-id></mixed-citation></tp:treatment-meta><tp:nomenclature><tp:taxon-name>
                        <tp:taxon-name-part taxon-name-part-type="genus">Bellisotoma</tp:taxon-name-part>
                    <object-id xmlns:xlink="http://www.w3.org/1999/xlink" xlink:type="simple">urn:lsid:zoobank.org:act:AFA4345E-D38F-4D33-8FC4-881181109D23</object-id>
								<object-id xmlns:xlink="http://www.w3.org/1999/xlink" xlink:type="simple">http://species-id.net/wiki/Bellisotoma</object-id>
								</tp:taxon-name><tp:taxon-authority>Soto-Adames, Giordano &amp; Christiansen</tp:taxon-authority><tp:taxon-status xmlns:xlink="http://www.w3.org/1999/xlink" xlink:type="simple">gen. n.</tp:taxon-status></tp:nomenclature><tp:treatment-sec sec-type="Type species"><title>Type species.</title><p><italic><tp:taxon-name>Subisotoma joycei</tp:taxon-name></italic> Soto-Adames &amp; Giordano, 2011.</p></tp:treatment-sec><tp:treatment-sec sec-type="Etymology"><title>Etymology.</title><p>The new genus is dedicated to Ross and Joyce Bell, in celebration of their contributions to the study of the entomological fauna of Vermont.</p></tp:treatment-sec><tp:treatment-sec sec-type="Description"><title>Description.</title><p>General body shape short and stout, with sudden bend between abdominal segments 4-5 as in <italic><tp:taxon-name>Folsomides</tp:taxon-name></italic>. Cuticle smooth, granular complex formed by single light granules surrounded by 4-7 darker granules (<xref ref-type="fig" rid="F1">Fig. 1</xref>), granular complexes irregular. Basal microsensilla on antennal segments 3-4 not differentiated; second antennal segment with 3 basal microsensilla; first antennal segment with 17-18 setae, 2 basal microsensilla, 3 basal ventral sensilla and 2 other distal sensilla. Prelabral setae 2; outer maxillary lobe with apical seta simple, sublobal plate with four appendages; labial palp with three proximal setae, all papilla present, guard seta e7 absent. Tergal microsensilla formula 10//101; number of tergal sensilla variable, but adults always with more than eight sensilla on each segment; medial abdominal sensilla inserted either on or just anterior to posterior row (<xref ref-type="fig" rid="F1">Figs 7–8</xref>). Ventral thoracic setae absent. Sterna of second abdominal segment without isolated field of setae. All legs with more than 21 setae; legs with 1-3 weakly capitate or acuminate tenent hairs; setae B4 and B5 present, B5 longer than B4; adult males with setae B5 and x modified. Manubrium without ventral setae. Dens smooth, cylindrical, and shorter than manubrium; dorsal setae long and abundant, distributed throughout dens length; ventral setae few and restricted to distal half of dens. Mucro bidentate (<xref ref-type="fig" rid="F1">Fig. 2</xref>), about half as long as dens, fused to dens dorsally, articulated ventrally; with wide dorsal lamellae that join clearly before the end of mucronal axis without forming a tooth (<xref ref-type="fig" rid="F1">Fig. 3</xref>), and a ventral rib with basal notch that articulates with dens (<xref ref-type="fig" rid="F1">Fig. 4</xref>).</p><fig id="F1" position="float" orientation="portrait"><label>Figure 1–10.</label><caption><p><italic><tp:taxon-name>Bellisotoma joycei</tp:taxon-name></italic>. <bold>1</bold> Ornamentation of dorsal cuticle of head <bold>2</bold> Lateral view of mucro, holotype <bold>3</bold> Oblique view of mucro, specimen from Quebec, hatched lines represent ventral rib and mucronal articulation <bold>4</bold> Ventral mucronal rib and articulation <bold>5</bold> Lateral view of fronto-clipeal region (Ant. 1-2 are 1<sup>st</sup> and 2<sup>nd</sup> antennal segments) and labrum (Lm) showing relative placement of prelabral setae <bold>6</bold> Dorsal view of prelabral region, only the inner setae are inserted just basal to labral suture, arrows point at corresponding seta on lateral view of head <bold>7</bold> Chaetotaxy of thorax 2- abdomen 3, asterisks identify microsensilla <bold>8</bold> Chaetotaxy of abdomen 4-5 (from <xref ref-type="bibr" rid="B7">Soto-Adames and Giordano 2011</xref>). <italic><tp:taxon-name>Bellisotoma ewingi</tp:taxon-name></italic>, lectotype <bold>9</bold> Structure of mucro (phase/contrast), dorsal and lateral views <bold>10</bold> Scan of lectotype slide and detail of habitus (DIC) showing general condition of specimen.</p></caption><graphic xmlns:xlink="http://www.w3.org/1999/xlink" xlink:href="ZooKeys-283-007-g001.jpg" position="float" orientation="portrait" xlink:type="simple"/></fig></tp:treatment-sec><tp:treatment-sec sec-type="Remarks"><title>Remarks.</title><p><italic><tp:taxon-name>Bellisotoma</tp:taxon-name></italic> gen. n. belongs to the <italic><tp:taxon-name>Isotopenola</tp:taxon-name></italic>-<italic><tp:taxon-name>Subisotoma</tp:taxon-name></italic> genera complex, but unlike these genera, the new genus shows a furcula adapted to a neustonic mode of life, as evidenced by the thick polychaetotic dens and lamellate mucro. <italic><tp:taxon-name>Bellisotoma</tp:taxon-name></italic> gen. n. differs from all other genera by the combination of having a mucro with lamellae that join subapically without forming a tooth, by the presence of a large number of dorsal setae on dens, presence of sensillar polychaetosis, smooth cuticle and second abdominal sternum segment without isolated setae field. The new genus is similar <italic><tp:taxon-name>Isotopenola</tp:taxon-name></italic> Potapov, Babenko, Fjellberg and Greenslade and <italic><tp:taxon-name>Subisotoma</tp:taxon-name></italic>, as <!--PageBreak--><!--PageBreak-->circumscribed by <xref ref-type="bibr" rid="B6">Potapov et al. (2009)</xref>, in having reduced number of prelabral setae, simple outer maxillary palp, reduced number of guard setae on labial papilla E, reduced microsensillar chaetotaxy, absence of tibiotarsal seta B4/5 and smooth dens (<xref ref-type="table" rid="T1">Table 1</xref>). The three main characters given above distinguish the new genus from <italic><tp:taxon-name>Subisotoma</tp:taxon-name></italic>, whereas the new genus additionally differs from <italic><tp:taxon-name>Isotopenola</tp:taxon-name></italic> in the number of guard setae on labial papilla E (6 in <italic><tp:taxon-name>Bellisotoma</tp:taxon-name></italic>, 4-5 in <italic><tp:taxon-name>Isotopenola</tp:taxon-name></italic>). <italic><tp:taxon-name>Bellisotoma joycei</tp:taxon-name></italic> keys out to <italic><tp:taxon-name>Ballistura</tp:taxon-name></italic> in <xref ref-type="bibr" rid="B4">Potapov (2001)</xref>, but the two genera are clearly distinguished by maxillary palp structure, sensillar and microsensillar formulae, absence of tibiotarsal seta B4/5 and dens sculpturing. Additional differences between the new genus and other genera in the <italic><tp:taxon-name>Proisotoma</tp:taxon-name></italic> complex (<xref ref-type="bibr" rid="B4">Potapov 2001</xref>, Fjellberg 2007, <xref ref-type="bibr" rid="B5">Potapov et al. 2006</xref>, <xref ref-type="bibr" rid="B6">2009</xref>) are listed in <xref ref-type="table" rid="T1">Table 1</xref>. One other North American species, <italic><tp:taxon-name>Ballistura ewingi</tp:taxon-name></italic> (see below), belongs in the new genus.</p><p>Members of the new genus may be either psammophilous and/or acidophilus. The individuals of <italic><tp:taxon-name>Ballistura joycei</tp:taxon-name></italic> from Vermont were collected on sandy shores of Lake Champlain and the individuals from Quebec on acidic sandy soils (pH 3.75; <xref ref-type="bibr" rid="B8">Therrien et al. 1996</xref>) in a sugar maple grove ≈28Km east of the St. Lawrence River. The exact topotypical locality of <italic><tp:taxon-name>Ballistura ewingi</tp:taxon-name></italic> is not clear, but the soils around Vicksburg, Mississippi are also acidic, sometimes sandy.</p><table-wrap id="T1" position="float" orientation="portrait"><label>Table 1.</label><caption><p>Diagnostic characters for selected genera in the <italic><tp:taxon-name>Proisotoma</tp:taxon-name></italic> genera complex in comparison with <italic><tp:taxon-name>Bellisotoma</tp:taxon-name></italic> gen. n. Characters based on <xref ref-type="bibr" rid="B4">Potapov (2001)</xref> or <xref ref-type="bibr" rid="B5">Potapov et al. (2006</xref>, <xref ref-type="bibr" rid="B6">2009</xref>). Modified from <xref ref-type="bibr" rid="B7">Soto-Adames and Giordano (2011)</xref>.</p></caption><table><tbody><tr><th rowspan="1" colspan="1"><bold>Genus&lt;br/&gt; Character</bold></th><th rowspan="1" colspan="1"><bold><italic><tp:taxon-name>Scutisotoma</tp:taxon-name></italic></bold></th><th rowspan="1" colspan="1"><bold><italic><tp:taxon-name>Proisotoma</tp:taxon-name></italic></bold></th><th rowspan="1" colspan="1"><bold><italic><tp:taxon-name>Folsomides</tp:taxon-name></italic></bold></th><th rowspan="1" colspan="1"><bold><italic><tp:taxon-name>Ballistura</tp:taxon-name></italic></bold></th><th rowspan="1" colspan="1"><bold><italic><tp:taxon-name>Isotopenola</tp:taxon-name></italic></bold></th><th rowspan="1" colspan="1"><bold><italic><tp:taxon-name>Subisotoma</tp:taxon-name></italic></bold></th><th rowspan="1" colspan="1"><bold><italic><tp:taxon-name>Bellisotoma</tp:taxon-name></italic> gen. n.</bold></th></tr><tr><td rowspan="1" colspan="1">Prelabral Seta</td><td rowspan="1" colspan="1">4</td><td rowspan="1" colspan="1">3</td><td rowspan="1" colspan="1">2</td><td rowspan="1" colspan="1">2</td><td rowspan="1" colspan="1">2</td><td rowspan="1" colspan="1">2</td><td rowspan="1" colspan="1">2</td></tr><tr><td rowspan="1" colspan="1">Outer Maxillary Palp/Sublobular Appendages</td><td rowspan="1" colspan="1">bifurcate/4</td><td rowspan="1" colspan="1">simple/4</td><td rowspan="1" colspan="1">simple&lt;br/&gt; bifurcate/3</td><td rowspan="1" colspan="1">bifurcate/3</td><td rowspan="1" colspan="1">simple/4</td><td rowspan="1" colspan="1">simple/4</td><td rowspan="1" colspan="1">simple/4</td></tr><tr><td rowspan="1" colspan="1">Number Guard Setae on Labial Papilla E</td><td rowspan="1" colspan="1">7</td><td rowspan="1" colspan="1">5</td><td rowspan="1" colspan="1">7</td><td rowspan="1" colspan="1">6</td><td rowspan="1" colspan="1">4-5</td><td rowspan="1" colspan="1">6</td><td rowspan="1" colspan="1">6</td></tr><tr><td rowspan="1" colspan="1">Tergal Microsensillar Formula</td><td rowspan="1" colspan="1">11//111</td><td rowspan="1" colspan="1">10//000&lt;br/&gt; 00//000</td><td rowspan="1" colspan="1">10//000 to&lt;br/&gt; 11//111</td><td rowspan="1" colspan="1">11//111</td><td rowspan="1" colspan="1">10//101&lt;br/&gt; 11//111</td><td rowspan="1" colspan="1">10//000, 10//100, 10//001, 10//101</td><td rowspan="1" colspan="1">10//101<sup>a</sup></td></tr><tr><td rowspan="1" colspan="1">Position Medial Sensilla Abd. 3</td><td rowspan="1" colspan="1">medial row</td><td rowspan="1" colspan="1">posterior row</td><td rowspan="1" colspan="1">medial row</td><td rowspan="1" colspan="1">just anterior to posterior row</td><td rowspan="1" colspan="1">subposterior row</td><td rowspan="1" colspan="1">posterior row or just anterior to posterior row</td><td rowspan="1" colspan="1">posterior row or just anterior to posterior row</td></tr><tr><td rowspan="1" colspan="1">Sternal Thoracic Setae</td><td rowspan="1" colspan="1">present&lt;br/&gt; absent</td><td rowspan="1" colspan="1">present&lt;br/&gt; absent</td><td rowspan="1" colspan="1">absent</td><td rowspan="1" colspan="1">absent</td><td rowspan="1" colspan="1">absent</td><td rowspan="1" colspan="1">absent&lt;br/&gt; present</td><td rowspan="1" colspan="1">absent</td></tr><tr><td rowspan="1" colspan="1">Mesotibiotarsal Setae B4/5</td><td rowspan="1" colspan="1">absent</td><td rowspan="1" colspan="1">absent</td><td rowspan="1" colspan="1">present</td><td rowspan="1" colspan="1">present</td><td rowspan="1" colspan="1">absent</td><td rowspan="1" colspan="1">absent</td><td rowspan="1" colspan="1">absent</td></tr><tr><td rowspan="1" colspan="1">Ventral Manubrial Setae</td><td rowspan="1" colspan="1">1+1&lt;br/&gt; 0</td><td rowspan="1" colspan="1">1+1</td><td rowspan="1" colspan="1">0</td><td rowspan="1" colspan="1">0</td><td rowspan="1" colspan="1">0</td><td rowspan="1" colspan="1">0</td><td rowspan="1" colspan="1">0</td></tr><tr><td rowspan="1" colspan="1">Dorsal/Ventral Dental Setae</td><td rowspan="1" colspan="1">variable</td><td rowspan="1" colspan="1">3-7/4-6</td><td rowspan="1" colspan="1">2-6/0-3</td><td rowspan="1" colspan="1">variable</td><td rowspan="1" colspan="1">3-8/1</td><td rowspan="1" colspan="1">&lt;4/1</td><td rowspan="1" colspan="1">18-20/4-6</td></tr><tr><td rowspan="1" colspan="1">Tergal Sensilla Polychaetosis</td><td rowspan="1" colspan="1">absent&lt;br/&gt; present</td><td rowspan="1" colspan="1">absent</td><td rowspan="1" colspan="1">absent</td><td rowspan="1" colspan="1">absent</td><td rowspan="1" colspan="1">absent&lt;br/&gt; present</td><td rowspan="1" colspan="1">absent</td><td rowspan="1" colspan="1">present</td></tr><tr><td rowspan="1" colspan="1">Dental Sculpturing</td><td rowspan="1" colspan="1">crenulate&lt;br/&gt; tuberculate&lt;br/&gt; granulate</td><td rowspan="1" colspan="1">crenulate</td><td rowspan="1" colspan="1">smooth</td><td rowspan="1" colspan="1">tuberculate</td><td rowspan="1" colspan="1">smooth</td><td rowspan="1" colspan="1">smooth</td><td rowspan="1" colspan="1">smooth</td></tr><tr><td rowspan="1" colspan="1">Mucronal Lamellae</td><td rowspan="1" colspan="1">absent</td><td rowspan="1" colspan="1">absent</td><td rowspan="1" colspan="1">absent</td><td rowspan="1" colspan="1">present</td><td rowspan="1" colspan="1">absent</td><td rowspan="1" colspan="1">absent</td><td rowspan="1" colspan="1">present</td></tr></tbody></table></table-wrap></tp:treatment-sec><ref-list><ref id="B7"><mixed-citation xmlns:xlink="http://www.w3.org/1999/xlink" xlink:type="simple"><person-group><name name-style="western"><surname>Soto-Adames</surname><given-names>FN</given-names></name><name name-style="western"><surname>Giordano</surname><given-names>R</given-names></name></person-group> (<year>2011</year>)<article-title> New species of springtails in the <italic>Proisotoma</italic> genus complex from Vermont and New York, USA with descriptive notes on <italic>Ballistura alpa</italic> Christiansen &amp; Bellinger 1980 (Hexapoda, Collembola, Isotomidae).</article-title><source>Zookeys </source><volume>147</volume>: <fpage>19</fpage>-<lpage>37</lpage>.doi: <ext-link ext-link-type="uri" xlink:href="http://dx.doi.org/10.3897/zookeys.147.2093" xlink:type="simple">10.3897/zookeys.147.2093</ext-link></mixed-citation></ref><ref id="B6"><mixed-citation xmlns:xlink="http://www.w3.org/1999/xlink" xlink:type="simple"><person-group><name name-style="western"><surname>Potapov</surname><given-names>M</given-names></name><name name-style="western"><surname>Babenko</surname><given-names>A</given-names></name><name name-style="western"><surname>Fjellberg</surname><given-names>A</given-names></name><name name-style="western"><surname>Greenslade</surname><given-names>P</given-names></name></person-group> (<year>2009</year>)<article-title> Taxonomy of the <italic>Proisotoma</italic> complex II. A revision of the genus <italic>Subisotoma</italic> and a description of <italic>Isotopenola</italic> gen. nov. (Collembola: Isotomidae).</article-title><source>Zootaxa </source><volume>2314</volume>: <fpage>1</fpage>-<lpage>40</lpage>.</mixed-citation></ref><ref id="B4"><mixed-citation xmlns:xlink="http://www.w3.org/1999/xlink" xlink:type="simple"><person-group><name name-style="western"><surname>Potapov</surname><given-names>M</given-names></name></person-group> (<year>2001</year>)<article-title> Synopses on Palaearctic Collembola, Volume 3, Isotomidae.</article-title><source>Abhandlungen und Berichte des Naturkundemuseums, Görlitz </source><volume>73</volume>: <fpage>1</fpage>-<lpage>603</lpage>.</mixed-citation></ref><ref id="B5"><mixed-citation xmlns:xlink="http://www.w3.org/1999/xlink" xlink:type="simple"><person-group><name name-style="western"><surname>Potapov</surname><given-names>M</given-names></name><name name-style="western"><surname>Babenko</surname><given-names>A</given-names></name><name name-style="western"><surname>Fjellberg</surname><given-names>A</given-names></name></person-group> (<year>2006</year>)<article-title> Taxonomy of the <italic>Proisotoma</italic> complex. Redefinition of genera and description of new species of <italic>Scutisotoma</italic> and <italic>Webercantha</italic> (Collembola, Isotomidae).</article-title><source>Zootaxa </source><volume>1382</volume>: <fpage>1</fpage>-<lpage>74</lpage>.</mixed-citation></ref><ref id="B8"><mixed-citation xmlns:xlink="http://www.w3.org/1999/xlink" xlink:type="simple"><person-group><name name-style="western"><surname>Therrien</surname><given-names>F</given-names></name><name name-style="western"><surname>Chagnon</surname><given-names>M</given-names></name><name name-style="western"><surname>Hébert</surname><given-names>C</given-names></name></person-group> (<year>1999</year>)<article-title> Biodiversity of Collembola in sugar maple (Aceracea) forests.</article-title><source>The Canadian Entomologist </source><volume>131</volume>: <fpage>613</fpage>-<lpage>628</lpage>. doi: <ext-link ext-link-type="uri" xlink:href="http://dx.doi.org/10.4039/Ent131613-5" xlink:type="simple">10.4039/Ent131613-5</ext-link></mixed-citation></ref></ref-list></tp:taxon-treatment>
