# Supplementary material for: Bellisotoma, a new genus of Isotomidae from North America (Hexapoda, Collembola)
Source: Zookeys. 2013 Apr 3;(283):7–13. doi: 10.3897/zookeys.283.3277 (PMC3677361; doi:10.3897/zookeys.283.3277)
Supplement: XML Treatment for Bellisotoma joycei [file zookeys.283.3277-treatment2.xml]

<!DOCTYPE tp:taxon-treatment
  PUBLIC "-//TaxonX//DTD Taxonomic Treatment Publishing DTD v0 20100105//EN" "tax-treatment-NSO.dtd">
<tp:taxon-treatment xmlns:tp="http://www.plazi.org/taxpub"><tp:treatment-meta><mixed-citation publication-type="journal"><person-group><name><surname>Soto-Adames</surname><given-names>Felipe N.</given-names></name><name><surname>Giordano</surname><given-names>Rosanna</given-names></name><name><surname>Christiansen</surname><given-names>Kenneth</given-names></name></person-group><article-title>
                    <italic>Bellisotoma</italic>, a new genus of Isotomidae from North America (Hexapoda, Collembola)
                </article-title><source>Zookeys</source><day>3</day><month>4</month><year>2013</year><volume>2013</volume><issue>283</issue><fpage>7</fpage><lpage>13</lpage><pub-id pub-id-type="doi">10.3897/zookeys.283.3277</pub-id></mixed-citation></tp:treatment-meta><tp:nomenclature><tp:taxon-name>
                        <tp:taxon-name-part taxon-name-part-type="genus">Bellisotoma</tp:taxon-name-part>
                        <tp:taxon-name-part taxon-name-part-type="species">joycei</tp:taxon-name-part>
                    <object-id xmlns:xlink="http://www.w3.org/1999/xlink" xlink:type="simple">http://species-id.net/wiki/Bellisotoma_joycei</object-id>
								</tp:taxon-name><tp:taxon-authority>(Soto-Adames &amp; Giordano), 2011</tp:taxon-authority><tp:taxon-status xmlns:xlink="http://www.w3.org/1999/xlink" xlink:type="simple">comb. n.</tp:taxon-status></tp:nomenclature><tp:treatment-sec sec-type="Material examined"><title>Material examined.</title><p>Holotype (Illinois Natural History Survey [INHS] Insect Collection accession number 551,608) and 3 paratypes (INHS Insect Collection accession numbers 551, 610; 551,611; 551, 621): USA,Vermont, Grand Isle Co., South Hero, White’s Beach, N44.62189, W73.32273, sand and thick layer of aquatic plant debris, October 2005. 2 paratypes (INHS Insect Collection accession numbers 551,609 and 551,612): Vermont, Grand Isle Co., Grand Isle, Pearl Bay, west of intersection of East Shore North Rd. and Hide Point West Rd., N44.73078 W73.26401, sand with sparse remains of aquatic plant debris, October 2005. CANADA, Quebec, 9115 (1994), St. Jude, sugar maple leaf litter near N45.78333, W72.93334, Berlese MO-SJ-2, identified as <italic><tp:taxon-name>Proisotoma (Ballistura) ewingi</tp:taxon-name></italic> on the label (this slide contains 7 specimens and is deposited in the A.J. Cook Arthropod Research Collection at Michigan State University).</p></tp:treatment-sec><tp:treatment-sec sec-type="Remarks"><title>Remarks.</title><p>The specimens from Quebec were originally identified as <italic><tp:taxon-name>Ballistura ewingi</tp:taxon-name></italic>, but in the key character that separate <italic><tp:taxon-name>Ballistura joycei</tp:taxon-name></italic> from <italic><tp:taxon-name>Ballistura ewingi</tp:taxon-name></italic> (number of distal setae on the collophore) they are identical to <italic><tp:taxon-name>Ballistura joycei</tp:taxon-name></italic>. All specimens from Quebec are small, the largest measuring only 0.78 mm. Two of the seven individuals from Canada are males. In the largest male the genital plate is well developed, but it appears to be closed, and neither males has modified metatibiotarsal setae. These males are either subadults of adults in reproductive quiescence.</p><p>In the specimens from Vermont the number and size of eyes varies, and one individual is blind (Soto-Adames and Giordano, 2011). In the individuals from Quebec <!--PageBreak--><!--PageBreak-->the number of eyes is constant, except for one specimen in which eye G is missing on one side of the head. Dorsal views of the prelabral region suggest the presence of 4 prelabral setae (<xref ref-type="fig" rid="F1">Fig. 6</xref>), but a lateral view of the head (<xref ref-type="fig" rid="F1">Fig. 5</xref>) clearly shows that the outer setae are displaced posteriorly, away from the labral suture, and are not prelabral in the usual sense. One individual from Quebec has only one prelabral seta. The number of microsensilla is somewhat variable. Most individuals have 10//10100 microsensilla, but one specimen from Vermont has one microsensillum on the metathorax, and the two males from Quebec have 2 microsensilla on the first abdominal segment.</p><p>The shape of the tenent hairs is difficult to ascertain in the specimens from Canada. In the two smallest individuals (0.69 mm) all tenent hairs seem acuminate, whereas in the larger specimens there are 111 capitate and 011 acuminate tenent hairs. Most individuals have 3 tenacular teeth, but two have 3+4 and one has 2+3.</p></tp:treatment-sec><tp:treatment-sec><!--Section generated to contain objects referenced in tp:taxon-treatment.--><fig id="F1" position="float" orientation="portrait"><label>Figure 1–10.</label><caption><p><italic><tp:taxon-name>Bellisotoma joycei</tp:taxon-name></italic>. <bold>1</bold> Ornamentation of dorsal cuticle of head <bold>2</bold> Lateral view of mucro, holotype <bold>3</bold> Oblique view of mucro, specimen from Quebec, hatched lines represent ventral rib and mucronal articulation <bold>4</bold> Ventral mucronal rib and articulation <bold>5</bold> Lateral view of fronto-clipeal region (Ant. 1-2 are 1<sup>st</sup> and 2<sup>nd</sup> antennal segments) and labrum (Lm) showing relative placement of prelabral setae <bold>6</bold> Dorsal view of prelabral region, only the inner setae are inserted just basal to labral suture, arrows point at corresponding seta on lateral view of head <bold>7</bold> Chaetotaxy of thorax 2- abdomen 3, asterisks identify microsensilla <bold>8</bold> Chaetotaxy of abdomen 4-5 (from <xref ref-type="bibr" rid="B7">Soto-Adames and Giordano 2011</xref>). <italic><tp:taxon-name>Bellisotoma ewingi</tp:taxon-name></italic>, lectotype <bold>9</bold> Structure of mucro (phase/contrast), dorsal and lateral views <bold>10</bold> Scan of lectotype slide and detail of habitus (DIC) showing general condition of specimen.</p></caption><graphic xmlns:xlink="http://www.w3.org/1999/xlink" xlink:href="ZooKeys-283-007-g001.jpg" position="float" orientation="portrait" xlink:type="simple"/></fig></tp:treatment-sec><ref-list><ref id="B7"><mixed-citation xmlns:xlink="http://www.w3.org/1999/xlink" xlink:type="simple"><person-group><name name-style="western"><surname>Soto-Adames</surname><given-names>FN</given-names></name><name name-style="western"><surname>Giordano</surname><given-names>R</given-names></name></person-group> (<year>2011</year>)<article-title> New species of springtails in the <italic>Proisotoma</italic> genus complex from Vermont and New York, USA with descriptive notes on <italic>Ballistura alpa</italic> Christiansen &amp; Bellinger 1980 (Hexapoda, Collembola, Isotomidae).</article-title><source>Zookeys </source><volume>147</volume>: <fpage>19</fpage>-<lpage>37</lpage>.doi: <ext-link ext-link-type="uri" xlink:href="http://dx.doi.org/10.3897/zookeys.147.2093" xlink:type="simple">10.3897/zookeys.147.2093</ext-link></mixed-citation></ref></ref-list></tp:taxon-treatment>
