# Supplementary material for: Bellisotoma, a new genus of Isotomidae from North America (Hexapoda, Collembola)
Source: Zookeys. 2013 Apr 3;(283):7–13. doi: 10.3897/zookeys.283.3277 (PMC3677361; doi:10.3897/zookeys.283.3277)
Supplement: XML Treatment for Bellisotoma ewingi [file zookeys.283.3277-treatment3.xml]

<!DOCTYPE tp:taxon-treatment
  PUBLIC "-//TaxonX//DTD Taxonomic Treatment Publishing DTD v0 20100105//EN" "tax-treatment-NSO.dtd">
<tp:taxon-treatment xmlns:tp="http://www.plazi.org/taxpub"><tp:treatment-meta><mixed-citation publication-type="journal"><person-group><name><surname>Soto-Adames</surname><given-names>Felipe N.</given-names></name><name><surname>Giordano</surname><given-names>Rosanna</given-names></name><name><surname>Christiansen</surname><given-names>Kenneth</given-names></name></person-group><article-title>
                    <italic>Bellisotoma</italic>, a new genus of Isotomidae from North America (Hexapoda, Collembola)
                </article-title><source>Zookeys</source><day>3</day><month>4</month><year>2013</year><volume>2013</volume><issue>283</issue><fpage>7</fpage><lpage>13</lpage><pub-id pub-id-type="doi">10.3897/zookeys.283.3277</pub-id></mixed-citation></tp:treatment-meta><tp:nomenclature><tp:taxon-name>
                        <tp:taxon-name-part taxon-name-part-type="genus">Bellisotoma</tp:taxon-name-part>
                        <tp:taxon-name-part taxon-name-part-type="species">ewingi</tp:taxon-name-part>
                    <object-id xmlns:xlink="http://www.w3.org/1999/xlink" xlink:type="simple">http://species-id.net/wiki/Bellisotoma_ewingi</object-id>
								</tp:taxon-name><tp:taxon-authority>(James), 1933</tp:taxon-authority><tp:taxon-status xmlns:xlink="http://www.w3.org/1999/xlink" xlink:type="simple">comb. n.</tp:taxon-status></tp:nomenclature><tp:treatment-sec sec-type="Material examined"><title>Material examined.</title><p>Mississippi, Vicksburg; in decaying leaves and twigs, October 2, H.E. Ewing, coll.; Lectotype, designated by J.T. Salmon, 1958; original US National Museum of Natural History catalog number 42981; current catalog number 9026.</p></tp:treatment-sec><tp:treatment-sec sec-type="Remarks"><title>Remarks.</title><p>The description provided by <xref ref-type="bibr" rid="B2">Folsom (1937)</xref> suggests that <italic><tp:taxon-name>Ballistura ewingi</tp:taxon-name></italic> and <italic><tp:taxon-name>Bellisotoma joycei</tp:taxon-name></italic> are very similar, sharing characters such as cuticle ornamentation, presence of 3 guard sensilla on the third antennal segment, distal tibiotarsal subsegmentation, and general eye, claw and furcula structure. Of the three main characters used to diagnose <italic><tp:taxon-name>Bellisotoma</tp:taxon-name></italic>, <italic><tp:taxon-name>Ballistura ewingi</tp:taxon-name></italic> has the large number of dental setae and the general lamellate structure of the mucro. The only diagnostic character remaining to be scored for <italic><tp:taxon-name>Ballistura ewingi</tp:taxon-name></italic> is the sensillar polychaetosis.</p><p>We studied the lectotype of <italic><tp:taxon-name>Ballistura ewingi</tp:taxon-name></italic>, but the specimen is in such poor condition (<xref ref-type="fig" rid="F1">Fig. 10</xref>) that most characters could not be scored. The few characters we were able to observe are: tergal sensilla present, although clearly seen only on Abd. 4; tibiotarsal setae B4 and B5 present; tenent hair apparently 1,2,2, and acuminate; tenaculum with 3 teeth; dens ventrally with 4 setae; mucro with two lamellae as in <xref ref-type="fig" rid="F1">Fig. 9</xref>.</p><p>The tenent hairs and tenacular teeth in the lectotype of <italic><tp:taxon-name>Ballistura ewingi</tp:taxon-name></italic> are as in <italic><tp:taxon-name>Ballistura joycei</tp:taxon-name></italic>, and differ from the numbers reported by <xref ref-type="bibr" rid="B2">Folsom (1937)</xref> (2,2,2 or 3,3,3 hairs; 2 teeth). This leaves only the number of distal setae on the collophore to distinguish <italic><tp:taxon-name>Ballistura joycei</tp:taxon-name></italic> (11 setae ) from <italic><tp:taxon-name>Ballistura ewingi</tp:taxon-name></italic> (4 setae), and it is possible that James species is a senior synonym of <italic><tp:taxon-name>Ballistura joycei</tp:taxon-name></italic>. However, the condition of the lectotype is such that we prefer to await the study of fresh material from Mississippi before proposing a definite change in nomenclature. In any case, the similarities between <italic>ewingi</italic> and <italic>joycei</italic> listed above, justify the transfer of <italic>ewingi</italic> to the genus <italic><tp:taxon-name>Bellisotoma</tp:taxon-name></italic>.</p><!--PageBreak--></tp:treatment-sec><tp:treatment-sec><!--Section generated to contain objects referenced in tp:taxon-treatment.--><fig id="F1" position="float" orientation="portrait"><label>Figure 1–10.</label><caption><p><italic><tp:taxon-name>Bellisotoma joycei</tp:taxon-name></italic>. <bold>1</bold> Ornamentation of dorsal cuticle of head <bold>2</bold> Lateral view of mucro, holotype <bold>3</bold> Oblique view of mucro, specimen from Quebec, hatched lines represent ventral rib and mucronal articulation <bold>4</bold> Ventral mucronal rib and articulation <bold>5</bold> Lateral view of fronto-clipeal region (Ant. 1-2 are 1<sup>st</sup> and 2<sup>nd</sup> antennal segments) and labrum (Lm) showing relative placement of prelabral setae <bold>6</bold> Dorsal view of prelabral region, only the inner setae are inserted just basal to labral suture, arrows point at corresponding seta on lateral view of head <bold>7</bold> Chaetotaxy of thorax 2- abdomen 3, asterisks identify microsensilla <bold>8</bold> Chaetotaxy of abdomen 4-5 (from <xref ref-type="bibr" rid="B7">Soto-Adames and Giordano 2011</xref>). <italic><tp:taxon-name>Bellisotoma ewingi</tp:taxon-name></italic>, lectotype <bold>9</bold> Structure of mucro (phase/contrast), dorsal and lateral views <bold>10</bold> Scan of lectotype slide and detail of habitus (DIC) showing general condition of specimen.</p></caption><graphic xmlns:xlink="http://www.w3.org/1999/xlink" xlink:href="ZooKeys-283-007-g001.jpg" position="float" orientation="portrait" xlink:type="simple"/></fig></tp:treatment-sec><ref-list><ref id="B2"><mixed-citation xmlns:xlink="http://www.w3.org/1999/xlink" xlink:type="simple"><person-group><name name-style="western"><surname>Folsom</surname><given-names>JW</given-names></name></person-group> (<year>1937</year>)<article-title> Nearctic Collembola or springtails of the family Isotomidae.</article-title><source>United States National Museum Bulletin </source><volume>168</volume>: <fpage>1</fpage>-<lpage>144</lpage>. doi: <ext-link ext-link-type="uri" xlink:href="http://dx.doi.org/10.5479/si.03629236.168.1" xlink:type="simple">10.5479/si.03629236.168.1</ext-link></mixed-citation></ref><ref id="B7"><mixed-citation xmlns:xlink="http://www.w3.org/1999/xlink" xlink:type="simple"><person-group><name name-style="western"><surname>Soto-Adames</surname><given-names>FN</given-names></name><name name-style="western"><surname>Giordano</surname><given-names>R</given-names></name></person-group> (<year>2011</year>)<article-title> New species of springtails in the <italic>Proisotoma</italic> genus complex from Vermont and New York, USA with descriptive notes on <italic>Ballistura alpa</italic> Christiansen &amp; Bellinger 1980 (Hexapoda, Collembola, Isotomidae).</article-title><source>Zookeys </source><volume>147</volume>: <fpage>19</fpage>-<lpage>37</lpage>.doi: <ext-link ext-link-type="uri" xlink:href="http://dx.doi.org/10.3897/zookeys.147.2093" xlink:type="simple">10.3897/zookeys.147.2093</ext-link></mixed-citation></ref></ref-list></tp:taxon-treatment>
